# Supplementary material for: DYRK1A signalling synchronizes the mitochondrial import pathways for metabolic rewiring
Source: Nat Commun. 2024 Jun 20;15:5265. doi: 10.1038/s41467-024-49611-4 (PMC11189921; doi:10.1038/s41467-024-49611-4)
Supplement: Supplementary file 4 — Source data [file 41467_2024_49611_MOESM4_ESM.zip]

Archive with 2 entries (2 files):
- Meisinger_Raw Data.xlsx
- Source data file_Marada et al_finalRevised.pdf
