# Supplementary material for: DYRK1A signalling synchronizes the mitochondrial import pathways for metabolic rewiring
Source: Nat Commun. 2024 Jun 20;15:5265. doi: 10.1038/s41467-024-49611-4 (PMC11189921; doi:10.1038/s41467-024-49611-4)
Supplement: Supplementary file 4 — Source data [file 41467_2024_49611_MOESM4_ESM.zip › Meisinger_Raw Data.xlsx]

## Sheet: Figure 1c
	TOM70pSer91_1	TOM70pSer91_2	TOM70pSer91_3	TOM70_1	TOM70_2	TOM70_3
Control	75.0584	84.3064	87.6755	24.9416	15.6936	12.3245
+ NE	83.8896	89.1511	94.4947	16.1104	10.8489	5.50533

## Sheet: Figure 1d
	Control_1	Control_2	Control_3	NE_1	NE_2	NE_3
1 min	45.9659	58.566	56.1142	46.297	47.916	52.0585
3 min	65.6956	75.6011	67.6333	61.7582	78.9423	68.3003
9 min	100	100	100	98.0073	105.919	92.8548

## Sheet: Figure 2e
	Control_1	Control_2	Control_3	DYRK1A_1	DYRK1A_2	DYRK1A_3
1 min	52.9554	68.6674	61.2744	69.5678	59.3445	67.9571
3 min	84.7149	85.039	83.7383	78.5719	87.4624	85.9902
9 min	100	100	100	77.8001	113.639	100.875

## Sheet: Figure 3b
	Control_1	Control_2	Control_3	Trypsin_1	Trypsin_2	Trypsin_3
1 min	70.7	75.6634	72.8	38	40.4143	31.6
3 min	95.8	87.0293	92.3	62.1	59.0219	64.1
9 min	100	100	100	81.8	72.1596	82.3

## Sheet: Figure 3d
	TOM70 KD_1	TOM70 KD_2	TOM70 KD_3	TOM20 KD_1	TOM20 KD_2	TOM20 KD_3
Ctrl	1	1	1	1	1	1
TOM20 KD	1.05	1.01	0.91	0.48	0.42	0.34
TOM70 KD	0.34	0.27	0.26	1.22	1.12	0.79

## Sheet: Figure 3e
	Control_1	Control_2	Control_3	Control_4	TOM70 KD_1	TOM70 KD_2	TOM70 KD_3	TOM70 KD_4
1 min	65.7672	77.3061	70.3678	70.5455	65.0693	44.1751	66.7731	74.6049
3 min	91.9579	90.6424	89.1942	94.0912	89.2088	79.2799	95.9684	101.652
9 min	100	100	100	100	102.429	84.8892	131.017	121.424

## Sheet: Figure 3f
	Control_1	Control_2	Control_3	TOM20 KD_1	TOM20 KD_2	TOM20 KD_3
1 min	68.5	74.8	69.1	50.6	34	40.2
3 min	93.6	87.2	90.7	65.2	56.3	65.8
9 min	100	100	100	84.2	85	75.4

## Sheet: Figure 3g
	Control_1	Control_2	Control_3	Control_4	TOM20 KD_1	TOM20 KD_2	TOM20 KD_3	TOM20 KD_4	TOM70 KD_1	TOM70 KD_2	TOM70 KD_3	TOM70 KD_4
3 min	59.0182	67.1422	61.8374	56.0655	39.1446	42.2117	35.8639	47.5836	66.6969	72.9466	55.9081	35.3008
9 min	94.23	94.3194	85.9862	78.2522	58.37	59.404	55.8386	53.4497	99.1597	105.254	83.632	68.2113
27 min	100	100	100	100	74.0018	78.3727	76.1496	76.9993	116.823	115.172	100.265	99.9038

## Sheet: Figure 4g
	TOM20cd_1	TOM20cd_2	TOM20cd_3	TOM70cd_1	TOM70cd_2	TOM70cd_3
MIC19	84.4668	76.8917	93.3971	15.5332	23.1083	6.60289
CHCHD6	81.6209	76.7156	75.1978	18.3791	23.2844	24.8022
OTC	75.0464	67.6597	79.4033	24.9536	32.3403	20.5967
TIM23	18.9883	25.4148	26.0546	81.0117	74.5852	73.9454

## Sheet: Figure 5d
	TOMM20_1	TOMM20_2	TOMM20_3	TOMM22_1	TOMM22_2	TOMM22_3	TOMM40_1	TOMM40_2	TOMM40_3	TOMM70_1	TOMM70_2	TOMM70_3	DYRK1A_1	DYRK1A_2	DYRK1A_3	DYRK1B_1	DYRK1B_2	DYRK1B_3	VDAC3_1	VDAD3_2	VDAC3_3
DMSO	76.1974	110.9	112.902	88.6273	101.896	109.476	111.816	69.9679	118.216	92.8081	100.026	107.166	86.24	96.9351	116.825	82.4904	107.56	109.95	78.7453	89.1726	132.082
CK2i	293.047	331.649	343.028	148.53	160.917	163.206	109.232	120.761	116.314	152.524	178.23	168.188	414.344	372.2	372.7	266.047	252.395	272.705	90.5538	115.627	139.406
INDY	254.989	237.569	213.626	186.623	144.769	174.451	107.972	104.234	114.601	200.887	178.103	187.998	217.7	219	226.2	196.819	187.525	168.393	75.3016	113.86	160.036

[truncated: 6 more sheets: Figure 5f, Figure 5g, Figure 6a, Figure 6b, Figure S1c, Figure S1d]
